# Supplementary material for: Involvement of DNA Damage Response via the Ccndbp1–Atm–Chk2 Pathway in Mice with Dextran-Sodium-Sulfate-Induced Colitis
Source: J Clin Med. 2022 Jun 25;11(13):3674. doi: 10.3390/jcm11133674 (PMC9267230; doi:10.3390/jcm11133674)
Supplement: Supplementary file 1 [file jcm-11-03674-s001.zip]

Archive with 1 entries (1 files):
- jcm-1731565-supplementary.pdf
